# Supplementary material for: Tris-(2-pyridyl)-pyrazolyl Borate Zinc(II) Complexes: Synthesis, DNA/Protein Binding and In Vitro Cytotoxicity Studies
Source: Molecules. 2021 Dec 3;26(23):7341. doi: 10.3390/molecules26237341 (PMC8659194; doi:10.3390/molecules26237341)
Supplement: Supplementary file 1 [file molecules-26-07341-s001.zip]

Archive with 1 entries (1 files):
- molecules-1470940-supplementary.pdf
